# Supplementary material for: Emotion Regulation Modulates Affective Responses Without Altering Memory Traces: A Study of Negative Social Feedback from Acquaintances
Source: Behav Sci (Basel). 2025 Sep 22;15(9):1294. doi: 10.3390/bs15091294 (PMC12467585; doi:10.3390/bs15091294)
Supplement: Supplementary file 1 [file behavsci-15-01294-s001.zip]

Archive with 1 entries (1 files):
- behavsci-3838696-supplementary.pdf
